# Supplementary material for: Bench-Scale Evaluation of Hydraulic Performance and Rejection of Bisphenol-A and Estradiol by Different Nanofiltration Membranes as a Post-Treatment Step at the Lago Norte WTP—Brasília/DF, Brazil
Source: Membranes (Basel). 2026 Jul 17;16(7):242. doi: 10.3390/membranes16070242 (PMC13413878; doi:10.3390/membranes16070242)
Supplement: Supplementary file 1 [file membranes-16-00242-s001.zip]

Archive with 1 entries (1 files):
- membranes-4406547-supplementary.pdf
